# Supplementary material for: Enhanced Differentiation Capacity and Transplantation Efficacy of Insulin-Producing Cell Clusters from Human iPSCs Using Permeable Nanofibrous Microwell-Arrayed Membrane for Diabetes Treatment
Source: Pharmaceutics. 2022 Feb 12;14(2):400. doi: 10.3390/pharmaceutics14020400 (PMC8879814; doi:10.3390/pharmaceutics14020400)
Supplement: Supplementary file 1 [file pharmaceutics-14-00400-s001.zip]

Archive with 1 entries (1 files):
- pharmaceutics-1524724-supplementary.pdf
